# Supplementary material for: Visualizing synaptic plasticity in vivo by large-scale imaging of endogenous AMPA receptors
Source: eLife. 2021 Oct 18;10:e66809. doi: 10.7554/eLife.66809 (PMC8616579; doi:10.7554/eLife.66809)
Supplement: Figure 3—source data 4. [file elife-66809-fig3-data4.zip]

Archive with 2 entries (2 files):
- Figure 3 - Source data 4.tif
- __MACOSX/._Figure 3 - Source data 4.tif
