# Supplementary material for: Visualizing synaptic plasticity in vivo by large-scale imaging of endogenous AMPA receptors
Source: eLife. 2021 Oct 18;10:e66809. doi: 10.7554/eLife.66809 (PMC8616579; doi:10.7554/eLife.66809)
Supplement: Figure 8—source data 1. [file elife-66809-fig8-data1.zip]

Archive with 18 entries (17 files):
- Figure 8 - Source data 1/
- __MACOSX/._Figure 8 - Source data 1
- Figure 8 - Source data 1/m2_roi2_3hr_results.mat
- __MACOSX/Figure 8 - Source data 1/._m2_roi2_3hr_results.mat
- Figure 8 - Source data 1/m2_roi2_0hr_results.mat
- __MACOSX/Figure 8 - Source data 1/._m2_roi2_0hr_results.mat
- Figure 8 - Source data 1/m2_roi1_2hr_results.mat
- __MACOSX/Figure 8 - Source data 1/._m2_roi1_2hr_results.mat
- Figure 8 - Source data 1/m2_roi1_1hr_results.mat
- __MACOSX/Figure 8 - Source data 1/._m2_roi1_1hr_results.mat
- Figure 8 - Source data 1/m2_roi1_0hr_results.mat
- __MACOSX/Figure 8 - Source data 1/._m2_roi1_0hr_results.mat
- Figure 8 - Source data 1/m2_roi1_3hr_results.mat
- __MACOSX/Figure 8 - Source data 1/._m2_roi1_3hr_results.mat
- Figure 8 - Source data 1/m2_roi2_1hr_results.mat
- __MACOSX/Figure 8 - Source data 1/._m2_roi2_1hr_results.mat
- Figure 8 - Source data 1/m2_roi2_2hr_results.mat
- __MACOSX/Figure 8 - Source data 1/._m2_roi2_2hr_results.mat
